# Supplementary material for: Longitudinal Study of Antibiotic Resistance of Staphylococci from Cases of Subclinical Mastitis in Sheep in Greece: Incidence and Risk Factors
Source: Antibiotics (Basel). 2023 Dec 7;12(12):1703. doi: 10.3390/antibiotics12121703 (PMC10741230; doi:10.3390/antibiotics12121703)
Supplement: Supplementary file 1 [file antibiotics-12-01703-s001.zip]

Archive with 1 entries (1 files):
- antibiotics-2746817-SI.pdf
